# Supplementary material for: First record of Licnophora chattoni (Ciliophora, Spirotrichea) on the sabellid worm Bispira melanostigma from marina fouling communities
Source: Biodivers Data J. 2026 May 11;14:e190347. doi: 10.3897/BDJ.14.e190347 (PMC13184630; doi:10.3897/BDJ.14.e190347)
Supplement: XML Treatment for Bispira melanostigma [file BDJ.14.e190347-treatment1.xml]

<!DOCTYPE tp:taxon-treatment
  PUBLIC "-//TaxonX//DTD Taxonomic Treatment Publishing DTD v0 20100105//EN" "tax-treatment-NSO.dtd">
<tp:taxon-treatment xmlns:tp="http://www.plazi.org/taxpub"><tp:treatment-meta><mixed-citation publication-type="journal"><person-group><name><surname>de León-González</surname><given-names>Jesús Angel</given-names></name><name><surname>Mayén-Estrada</surname><given-names>Rosaura</given-names></name><name><surname>Carrera-Parra</surname><given-names>Luis Fernando</given-names></name><name><surname>García Garza</surname><given-names>María Elena</given-names></name><name><surname>Tovar-Hernández</surname><given-names>María Ana</given-names></name></person-group><article-title>First record of <italic><tp:taxon-name><tp:taxon-name-part taxon-name-part-type="genus" reg="Licnophora">Licnophora</tp:taxon-name-part> <tp:taxon-name-part taxon-name-part-type="species" reg="chattoni">chattoni</tp:taxon-name-part></tp:taxon-name></italic> (<tp:taxon-name><tp:taxon-name-part taxon-name-part-type="phylum">Ciliophora</tp:taxon-name-part></tp:taxon-name>, <tp:taxon-name><tp:taxon-name-part taxon-name-part-type="class">Spirotrichea</tp:taxon-name-part></tp:taxon-name>) on the sabellid worm <italic><tp:taxon-name><tp:taxon-name-part taxon-name-part-type="genus" reg="Bispira">Bispira</tp:taxon-name-part> <tp:taxon-name-part taxon-name-part-type="species" reg="melanostigma">melanostigma</tp:taxon-name-part></tp:taxon-name></italic> from marina fouling communities</article-title><source>Biodivers Data J</source><day>11</day><month>05</month><year>2026</year><volume>14</volume><pub-id pub-id-type="doi">10.3897/BDJ.14.e190347</pub-id></mixed-citation></tp:treatment-meta><tp:nomenclature><tp:taxon-name><object-id xmlns:xlink="http://www.w3.org/1999/xlink" content-type="arpha" xlink:type="simple">1D7F2ED3-810E-5084-A851-111989D08246</object-id><tp:taxon-name-part taxon-name-part-type="genus">Bispira</tp:taxon-name-part> <tp:taxon-name-part taxon-name-part-type="species">melanostigma</tp:taxon-name-part></tp:taxon-name><tp:taxon-authority>(Schmarda, 1861)</tp:taxon-authority><tp:nomenclature-citation-list><tp:nomenclature-citation><tp:taxon-name><tp:taxon-name-part taxon-name-part-type="genus" reg="Sabella">Sabella</tp:taxon-name-part> <tp:taxon-name-part taxon-name-part-type="species" reg="melanostigma">melanostigma</tp:taxon-name-part></tp:taxon-name><comment> Schmarda, 1861: 36, pl. 22, fig. 190.— <xref ref-type="bibr" rid="B13939134">Uebelacker (1984)</xref>: 54–42, 54–43.— <xref ref-type="bibr" rid="B13939068">Salazar-Vallejo and Stock (1987)</xref>: 271.</comment></tp:nomenclature-citation><tp:nomenclature-citation><tp:taxon-name><tp:taxon-name-part taxon-name-part-type="genus" reg="Sabella">Sabella</tp:taxon-name-part> <tp:taxon-name-part taxon-name-part-type="species" reg="variegata">variegata</tp:taxon-name-part></tp:taxon-name><comment> Krøyer, 1856: 29–30 <italic>fide</italic> <xref ref-type="bibr" rid="B13938939">Knight-Jones and Perkins (1998)</xref>: 415.</comment></tp:nomenclature-citation><tp:nomenclature-citation><tp:taxon-name><tp:taxon-name-part taxon-name-part-type="genus" reg="Sabella">Sabella</tp:taxon-name-part> <tp:taxon-name-part taxon-name-part-type="species" reg="thoracica">thoracica</tp:taxon-name-part></tp:taxon-name><comment> Krøyer, 1856: 31–32 <italic>fide</italic> <xref ref-type="bibr" rid="B13938939">Knight-Jones and Perkins (1998)</xref>: 415.</comment></tp:nomenclature-citation><tp:nomenclature-citation><tp:taxon-name><tp:taxon-name-part taxon-name-part-type="genus" reg="Sabella">Sabella</tp:taxon-name-part> <tp:taxon-name-part taxon-name-part-type="species" reg="bipunctata">bipunctata</tp:taxon-name-part></tp:taxon-name><comment> Baird, 1865 (<xref ref-type="bibr" rid="B14164341">Baird 1865</xref>): 158–159 <italic>fide</italic> <xref ref-type="bibr" rid="B13938939">Knight-Jones and Perkins (1998)</xref>: 415.</comment></tp:nomenclature-citation><tp:nomenclature-citation><tp:taxon-name><tp:taxon-name-part taxon-name-part-type="genus" reg="Bispira">Bispira</tp:taxon-name-part> <tp:taxon-name-part taxon-name-part-type="species" reg="melanostigma">melanostigma</tp:taxon-name-part></tp:taxon-name><comment>.— Knight-Jones and Perkins 1998: 415–419, figs. 11–12.— <xref ref-type="bibr" rid="B13938857">Capa and López (2004)</xref>: 69–70.— <xref ref-type="bibr" rid="B13939116">Tovar-Hernández and Salazar-Vallejo (2006)</xref>: 33–35, fig. 5.— <xref ref-type="bibr" rid="B13938930">Giangrande et al. (2007)</xref>: 45, fig. 1B.— <xref ref-type="bibr" rid="B13938894">Dean et al. (2012)</xref>: 364.— <xref ref-type="bibr" rid="B13938885">Dean (2016)</xref>: 141.</comment></tp:nomenclature-citation></tp:nomenclature-citation-list></tp:nomenclature><tp:treatment-sec sec-type="materials"><title>Materials</title><list list-type="alpha-lower" list-content="occurrences"><list-item><p><bold>Type status:</bold> <named-content xmlns:xlink="http://www.w3.org/1999/xlink" content-type="dwc:typeStatus" xlink:type="simple">Other material</named-content>. <bold>Occurrence:</bold> catalogNumber: <named-content xmlns:xlink="http://www.w3.org/1999/xlink" content-type="dwc:catalogNumber" xlink:type="simple">UANL-8282</named-content>; occurrenceRemarks: <named-content xmlns:xlink="http://www.w3.org/1999/xlink" content-type="dwc:occurrenceRemarks" xlink:type="simple">Found attached to wood piling</named-content>; recordedBy: <named-content xmlns:xlink="http://www.w3.org/1999/xlink" content-type="dwc:recordedBy" xlink:type="simple">Anabel León Hernández, José Ángel García Trasviña</named-content>; individualCount: <named-content xmlns:xlink="http://www.w3.org/1999/xlink" content-type="dwc:individualCount" xlink:type="simple">1</named-content>; occurrenceID: <named-content xmlns:xlink="http://www.w3.org/1999/xlink" content-type="dwc:occurrenceID" xlink:type="simple">A2838581-4C3C-596C-A5A5-37D2FFDC5293</named-content>; <bold>Taxon:</bold> phylum: <named-content xmlns:xlink="http://www.w3.org/1999/xlink" content-type="dwc:phylum" xlink:type="simple"><tp:taxon-name><tp:taxon-name-part taxon-name-part-type="phylum">Annelida</tp:taxon-name-part></tp:taxon-name></named-content>; class: <named-content xmlns:xlink="http://www.w3.org/1999/xlink" content-type="dwc:class" xlink:type="simple"><tp:taxon-name><tp:taxon-name-part taxon-name-part-type="class">Polychaeta</tp:taxon-name-part></tp:taxon-name></named-content>; order: <named-content xmlns:xlink="http://www.w3.org/1999/xlink" content-type="dwc:order" xlink:type="simple"><tp:taxon-name><tp:taxon-name-part taxon-name-part-type="order">Sabellida</tp:taxon-name-part></tp:taxon-name></named-content>; family: <named-content xmlns:xlink="http://www.w3.org/1999/xlink" content-type="dwc:family" xlink:type="simple"><tp:taxon-name><tp:taxon-name-part taxon-name-part-type="family">Sabellidae</tp:taxon-name-part></tp:taxon-name></named-content>; genus: <named-content xmlns:xlink="http://www.w3.org/1999/xlink" content-type="dwc:genus" xlink:type="simple"><tp:taxon-name><tp:taxon-name-part taxon-name-part-type="genus" reg="Bispira">Bispira</tp:taxon-name-part></tp:taxon-name></named-content>; specificEpithet: <named-content xmlns:xlink="http://www.w3.org/1999/xlink" content-type="dwc:specificEpithet" xlink:type="simple"><tp:taxon-name><tp:taxon-name-part taxon-name-part-type="genus" reg="Bispira"/><tp:taxon-name-part taxon-name-part-type="species" reg="melanostigma">melanostigma</tp:taxon-name-part></tp:taxon-name></named-content>; vernacularName: <named-content xmlns:xlink="http://www.w3.org/1999/xlink" content-type="dwc:vernacularName" xlink:type="simple">social feather duster worm</named-content>; taxonomicStatus: <named-content xmlns:xlink="http://www.w3.org/1999/xlink" content-type="dwc:taxonomicStatus" xlink:type="simple">accepted</named-content>; <bold>Location:</bold> higherGeography: <named-content xmlns:xlink="http://www.w3.org/1999/xlink" content-type="dwc:higherGeography" xlink:type="simple">North America; Gulf of Mexico; Mexico; Campeche; Marina Terminal San Francisco Campeche</named-content>; continent: <named-content xmlns:xlink="http://www.w3.org/1999/xlink" content-type="dwc:continent" xlink:type="simple">America</named-content>; waterBody: <named-content xmlns:xlink="http://www.w3.org/1999/xlink" content-type="dwc:waterBody" xlink:type="simple">Gulf of Mexico</named-content>; country: <named-content xmlns:xlink="http://www.w3.org/1999/xlink" content-type="dwc:country" xlink:type="simple">Mexico</named-content>; countryCode: <named-content xmlns:xlink="http://www.w3.org/1999/xlink" content-type="dwc:countryCode" xlink:type="simple">MX</named-content>; stateProvince: <named-content xmlns:xlink="http://www.w3.org/1999/xlink" content-type="dwc:stateProvince" xlink:type="simple">Campeche</named-content>; locality: <named-content xmlns:xlink="http://www.w3.org/1999/xlink" content-type="dwc:locality" xlink:type="simple">Marina Terminal San Francisco de Campeche</named-content>; minimumDepthInMeters: <named-content xmlns:xlink="http://www.w3.org/1999/xlink" content-type="dwc:minimumDepthInMeters" xlink:type="simple">0.57 m</named-content>; decimalLatitude: <named-content xmlns:xlink="http://www.w3.org/1999/xlink" content-type="dwc:decimalLatitude" xlink:type="simple">19.863083</named-content>; decimalLongitude: <named-content xmlns:xlink="http://www.w3.org/1999/xlink" content-type="dwc:decimalLongitude" xlink:type="simple">-90.530936</named-content>; <bold>Identification:</bold> identifiedBy: <named-content xmlns:xlink="http://www.w3.org/1999/xlink" content-type="dwc:identifiedBy" xlink:type="simple">Tovar-Hernández</named-content>; <bold>Event:</bold> eventDate: <named-content xmlns:xlink="http://www.w3.org/1999/xlink" content-type="dwc:eventDate" xlink:type="simple">13-03-2021</named-content>; year: <named-content xmlns:xlink="http://www.w3.org/1999/xlink" content-type="dwc:year" xlink:type="simple">2021</named-content>; month: <named-content xmlns:xlink="http://www.w3.org/1999/xlink" content-type="dwc:month" xlink:type="simple">03</named-content>; day: <named-content xmlns:xlink="http://www.w3.org/1999/xlink" content-type="dwc:day" xlink:type="simple">13</named-content>; habitat: <named-content xmlns:xlink="http://www.w3.org/1999/xlink" content-type="dwc:habitat" xlink:type="simple">Submerged wood piling</named-content>; fieldNumber: <named-content xmlns:xlink="http://www.w3.org/1999/xlink" content-type="dwc:fieldNumber" xlink:type="simple">CAM-PS-A2-S/ 20210313-1</named-content>; <bold>Record Level:</bold> institutionID: <named-content xmlns:xlink="http://www.w3.org/1999/xlink" content-type="dwc:institutionID" xlink:type="simple">UANL</named-content>; collectionID: <named-content xmlns:xlink="http://www.w3.org/1999/xlink" content-type="dwc:collectionID" xlink:type="simple">NL-INV-0002-05-09</named-content></p></list-item><list-item><p><bold>Type status:</bold> <named-content xmlns:xlink="http://www.w3.org/1999/xlink" content-type="dwc:typeStatus" xlink:type="simple">Other material</named-content>. <bold>Occurrence:</bold> catalogNumber: <named-content xmlns:xlink="http://www.w3.org/1999/xlink" content-type="dwc:catalogNumber" xlink:type="simple">UANL-8283</named-content>; occurrenceRemarks: <named-content xmlns:xlink="http://www.w3.org/1999/xlink" content-type="dwc:occurrenceRemarks" xlink:type="simple">Found attached to wood piling</named-content>; recordedBy: <named-content xmlns:xlink="http://www.w3.org/1999/xlink" content-type="dwc:recordedBy" xlink:type="simple">Anabel León Hernández, José Ángel García Trasviña</named-content>; individualCount: <named-content xmlns:xlink="http://www.w3.org/1999/xlink" content-type="dwc:individualCount" xlink:type="simple">4</named-content>; occurrenceID: <named-content xmlns:xlink="http://www.w3.org/1999/xlink" content-type="dwc:occurrenceID" xlink:type="simple">700686C0-7328-5458-89F2-A98FA25A5683</named-content>; <bold>Taxon:</bold> phylum: <named-content xmlns:xlink="http://www.w3.org/1999/xlink" content-type="dwc:phylum" xlink:type="simple"><tp:taxon-name><tp:taxon-name-part taxon-name-part-type="phylum">Annelida</tp:taxon-name-part></tp:taxon-name></named-content>; class: <named-content xmlns:xlink="http://www.w3.org/1999/xlink" content-type="dwc:class" xlink:type="simple"><tp:taxon-name><tp:taxon-name-part taxon-name-part-type="class">Polychaeta</tp:taxon-name-part></tp:taxon-name></named-content>; order: <named-content xmlns:xlink="http://www.w3.org/1999/xlink" content-type="dwc:order" xlink:type="simple"><tp:taxon-name><tp:taxon-name-part taxon-name-part-type="order">Sabellida</tp:taxon-name-part></tp:taxon-name></named-content>; family: <named-content xmlns:xlink="http://www.w3.org/1999/xlink" content-type="dwc:family" xlink:type="simple"><tp:taxon-name><tp:taxon-name-part taxon-name-part-type="family">Sabellidae</tp:taxon-name-part></tp:taxon-name></named-content>; genus: <named-content xmlns:xlink="http://www.w3.org/1999/xlink" content-type="dwc:genus" xlink:type="simple"><tp:taxon-name><tp:taxon-name-part taxon-name-part-type="genus" reg="Bispira">Bispira</tp:taxon-name-part></tp:taxon-name></named-content>; specificEpithet: <named-content xmlns:xlink="http://www.w3.org/1999/xlink" content-type="dwc:specificEpithet" xlink:type="simple"><tp:taxon-name><tp:taxon-name-part taxon-name-part-type="genus" reg="Bispira"/><tp:taxon-name-part taxon-name-part-type="species" reg="melanostigma">melanostigma</tp:taxon-name-part></tp:taxon-name></named-content>; vernacularName: <named-content xmlns:xlink="http://www.w3.org/1999/xlink" content-type="dwc:vernacularName" xlink:type="simple">social feather duster worm</named-content>; taxonomicStatus: <named-content xmlns:xlink="http://www.w3.org/1999/xlink" content-type="dwc:taxonomicStatus" xlink:type="simple">accepted</named-content>; <bold>Location:</bold> higherGeography: <named-content xmlns:xlink="http://www.w3.org/1999/xlink" content-type="dwc:higherGeography" xlink:type="simple">North America; Gulf of Mexico; Mexico; Campeche; Marina Terminal San Francisco Campeche</named-content>; continent: <named-content xmlns:xlink="http://www.w3.org/1999/xlink" content-type="dwc:continent" xlink:type="simple">America</named-content>; waterBody: <named-content xmlns:xlink="http://www.w3.org/1999/xlink" content-type="dwc:waterBody" xlink:type="simple">Gulf of Mexico</named-content>; country: <named-content xmlns:xlink="http://www.w3.org/1999/xlink" content-type="dwc:country" xlink:type="simple">Mexico</named-content>; countryCode: <named-content xmlns:xlink="http://www.w3.org/1999/xlink" content-type="dwc:countryCode" xlink:type="simple">MX</named-content>; stateProvince: <named-content xmlns:xlink="http://www.w3.org/1999/xlink" content-type="dwc:stateProvince" xlink:type="simple">Campeche</named-content>; locality: <named-content xmlns:xlink="http://www.w3.org/1999/xlink" content-type="dwc:locality" xlink:type="simple">Marina Terminal San Francisco de Campeche</named-content>; minimumDepthInMeters: <named-content xmlns:xlink="http://www.w3.org/1999/xlink" content-type="dwc:minimumDepthInMeters" xlink:type="simple">0.57 m</named-content>; decimalLatitude: <named-content xmlns:xlink="http://www.w3.org/1999/xlink" content-type="dwc:decimalLatitude" xlink:type="simple">19.863083</named-content>; decimalLongitude: <named-content xmlns:xlink="http://www.w3.org/1999/xlink" content-type="dwc:decimalLongitude" xlink:type="simple">-90.530936</named-content>; <bold>Identification:</bold> identifiedBy: <named-content xmlns:xlink="http://www.w3.org/1999/xlink" content-type="dwc:identifiedBy" xlink:type="simple">Tovar-Hernández</named-content>; <bold>Event:</bold> eventDate: <named-content xmlns:xlink="http://www.w3.org/1999/xlink" content-type="dwc:eventDate" xlink:type="simple">13-03-2021</named-content>; year: <named-content xmlns:xlink="http://www.w3.org/1999/xlink" content-type="dwc:year" xlink:type="simple">2021</named-content>; month: <named-content xmlns:xlink="http://www.w3.org/1999/xlink" content-type="dwc:month" xlink:type="simple">03</named-content>; day: <named-content xmlns:xlink="http://www.w3.org/1999/xlink" content-type="dwc:day" xlink:type="simple">13</named-content>; fieldNumber: <named-content xmlns:xlink="http://www.w3.org/1999/xlink" content-type="dwc:fieldNumber" xlink:type="simple">CAM-PS-A2-S-20210313-1</named-content>; <bold>Record Level:</bold> institutionID: <named-content xmlns:xlink="http://www.w3.org/1999/xlink" content-type="dwc:institutionID" xlink:type="simple">UANL</named-content>; collectionID: <named-content xmlns:xlink="http://www.w3.org/1999/xlink" content-type="dwc:collectionID" xlink:type="simple">NL-INV-0002-05-09</named-content></p></list-item><list-item><p><bold>Type status:</bold> <named-content xmlns:xlink="http://www.w3.org/1999/xlink" content-type="dwc:typeStatus" xlink:type="simple">Other material</named-content>. <bold>Occurrence:</bold> catalogNumber: <named-content xmlns:xlink="http://www.w3.org/1999/xlink" content-type="dwc:catalogNumber" xlink:type="simple">UANL-8284</named-content>; occurrenceRemarks: <named-content xmlns:xlink="http://www.w3.org/1999/xlink" content-type="dwc:occurrenceRemarks" xlink:type="simple">Found attached to wood piling</named-content>; recordedBy: <named-content xmlns:xlink="http://www.w3.org/1999/xlink" content-type="dwc:recordedBy" xlink:type="simple">Anabel León Hernández, José Ángel García Trasviña</named-content>; individualCount: <named-content xmlns:xlink="http://www.w3.org/1999/xlink" content-type="dwc:individualCount" xlink:type="simple">1</named-content>; occurrenceID: <named-content xmlns:xlink="http://www.w3.org/1999/xlink" content-type="dwc:occurrenceID" xlink:type="simple">2B101106-8812-534B-B5BE-F6FF2EA29E37</named-content>; <bold>Taxon:</bold> phylum: <named-content xmlns:xlink="http://www.w3.org/1999/xlink" content-type="dwc:phylum" xlink:type="simple"><tp:taxon-name><tp:taxon-name-part taxon-name-part-type="phylum">Annelida</tp:taxon-name-part></tp:taxon-name></named-content>; class: <named-content xmlns:xlink="http://www.w3.org/1999/xlink" content-type="dwc:class" xlink:type="simple"><tp:taxon-name><tp:taxon-name-part taxon-name-part-type="class">Polychaeta</tp:taxon-name-part></tp:taxon-name></named-content>; order: <named-content xmlns:xlink="http://www.w3.org/1999/xlink" content-type="dwc:order" xlink:type="simple"><tp:taxon-name><tp:taxon-name-part taxon-name-part-type="order">Sabellida</tp:taxon-name-part></tp:taxon-name></named-content>; family: <named-content xmlns:xlink="http://www.w3.org/1999/xlink" content-type="dwc:family" xlink:type="simple"><tp:taxon-name><tp:taxon-name-part taxon-name-part-type="family">Sabellidae</tp:taxon-name-part></tp:taxon-name></named-content>; genus: <named-content xmlns:xlink="http://www.w3.org/1999/xlink" content-type="dwc:genus" xlink:type="simple"><tp:taxon-name><tp:taxon-name-part taxon-name-part-type="genus" reg="Bispira">Bispira</tp:taxon-name-part></tp:taxon-name></named-content>; specificEpithet: <named-content xmlns:xlink="http://www.w3.org/1999/xlink" content-type="dwc:specificEpithet" xlink:type="simple"><tp:taxon-name><tp:taxon-name-part taxon-name-part-type="genus" reg="Bispira"/><tp:taxon-name-part taxon-name-part-type="species" reg="melanostigma">melanostigma</tp:taxon-name-part></tp:taxon-name></named-content>; vernacularName: <named-content xmlns:xlink="http://www.w3.org/1999/xlink" content-type="dwc:vernacularName" xlink:type="simple">social feather duster worm</named-content>; taxonomicStatus: <named-content xmlns:xlink="http://www.w3.org/1999/xlink" content-type="dwc:taxonomicStatus" xlink:type="simple">accepted</named-content>; <bold>Location:</bold> higherGeography: <named-content xmlns:xlink="http://www.w3.org/1999/xlink" content-type="dwc:higherGeography" xlink:type="simple">North America; Gulf of Mexico; Mexico; Campeche; Marina Terminal San Francisco Campeche</named-content>; continent: <named-content xmlns:xlink="http://www.w3.org/1999/xlink" content-type="dwc:continent" xlink:type="simple">America</named-content>; waterBody: <named-content xmlns:xlink="http://www.w3.org/1999/xlink" content-type="dwc:waterBody" xlink:type="simple">Gulf of Mexico</named-content>; country: <named-content xmlns:xlink="http://www.w3.org/1999/xlink" content-type="dwc:country" xlink:type="simple">Mexico</named-content>; countryCode: <named-content xmlns:xlink="http://www.w3.org/1999/xlink" content-type="dwc:countryCode" xlink:type="simple">MX</named-content>; stateProvince: <named-content xmlns:xlink="http://www.w3.org/1999/xlink" content-type="dwc:stateProvince" xlink:type="simple">Campeche</named-content>; locality: <named-content xmlns:xlink="http://www.w3.org/1999/xlink" content-type="dwc:locality" xlink:type="simple">Marina Terminal San Francisco de Campeche</named-content>; minimumDepthInMeters: <named-content xmlns:xlink="http://www.w3.org/1999/xlink" content-type="dwc:minimumDepthInMeters" xlink:type="simple">0.57 m</named-content>; decimalLatitude: <named-content xmlns:xlink="http://www.w3.org/1999/xlink" content-type="dwc:decimalLatitude" xlink:type="simple">19.863083</named-content>; decimalLongitude: <named-content xmlns:xlink="http://www.w3.org/1999/xlink" content-type="dwc:decimalLongitude" xlink:type="simple">-90.530936</named-content>; <bold>Identification:</bold> identifiedBy: <named-content xmlns:xlink="http://www.w3.org/1999/xlink" content-type="dwc:identifiedBy" xlink:type="simple">Tovar-Hernández</named-content>; <bold>Event:</bold> eventDate: <named-content xmlns:xlink="http://www.w3.org/1999/xlink" content-type="dwc:eventDate" xlink:type="simple">13-03-2021</named-content>; year: <named-content xmlns:xlink="http://www.w3.org/1999/xlink" content-type="dwc:year" xlink:type="simple">2021</named-content>; month: <named-content xmlns:xlink="http://www.w3.org/1999/xlink" content-type="dwc:month" xlink:type="simple">03</named-content>; day: <named-content xmlns:xlink="http://www.w3.org/1999/xlink" content-type="dwc:day" xlink:type="simple">13</named-content>; fieldNumber: <named-content xmlns:xlink="http://www.w3.org/1999/xlink" content-type="dwc:fieldNumber" xlink:type="simple">CAM-PS-A3-Q/20210313-3</named-content>; <bold>Record Level:</bold> institutionID: <named-content xmlns:xlink="http://www.w3.org/1999/xlink" content-type="dwc:institutionID" xlink:type="simple">UANL</named-content>; collectionID: <named-content xmlns:xlink="http://www.w3.org/1999/xlink" content-type="dwc:collectionID" xlink:type="simple">NL-INV-0002-05-09</named-content></p></list-item></list></tp:treatment-sec><tp:treatment-sec sec-type="Description"><title>Description</title><p>Body with purple spots in dorsal collar margin (Fig. <xref ref-type="fig" rid="F13938823">1</xref>). Body length 22.32 mm excluding crown (13.6–34 mm), mid-thorax width 2.92 mm (2.2–4.5 mm). Radiolar crown with purple bands alternated with white bands (Fig. <xref ref-type="fig" rid="F13938823">1</xref>A and B). Radiolar crown length 9.06 mm (7.2–10.8 mm, n: 5). Twelve radiolar pairs (9–16 pairs) with ventral margin involuted ventrally in largest specimens. Radioles with 2–4 pairs of black, radiolar eyes (Fig. <xref ref-type="fig" rid="F13938823">1</xref>D). From mid-radiole length to the tips, flanges are broader than basal part, directed up forming a furrow or channel, in which ciliated protozoan are attached (Fig. <xref ref-type="fig" rid="F13938823">1</xref>E). Dorsal lips tapered. Dorsal collar margins prominent, dorsally separated by a broad gap (Fig. <xref ref-type="fig" rid="F13938823">1</xref>A). Lateral collar margins covering junction between thorax and crown (Fig. <xref ref-type="fig" rid="F13938823">1</xref>A), with a yellowish band parallel to dorsolateral margins. Ventral lappets rounded, with purple spots in its margins (Fig. <xref ref-type="fig" rid="F13938823">1</xref>B). Thoracic chaetigers 14 (13–15). Ventral shields separated from tori by broad gaps (Fig. <xref ref-type="fig" rid="F13938823">1</xref>B). Purple spots above each thoracic and abdominal fascicles (Fig. <xref ref-type="fig" rid="F13938823">1</xref>A and C) and between ventral shields and thoracic tori (Fig. <xref ref-type="fig" rid="F13938823">1</xref>B). Abdominal chaetigers 99 (81–117). Pygidium bilobed. All chaetae and uncini as described by <xref ref-type="bibr" rid="B13938939">Knight-Jones and Perkins (1998)</xref>.</p></tp:treatment-sec><tp:treatment-sec sec-type="Ecology"><title>Ecology</title><p>Ciliated protists were found attached to the radiolar crowns in only two of the eight examined specimens, occurring primarily from the mid-length of the radioles to their distal tips (Fig. <xref ref-type="fig" rid="F13938827">2</xref>). These specimens were identified as <italic><tp:taxon-name><tp:taxon-name-part taxon-name-part-type="genus" reg="Licnophora">Licnophora</tp:taxon-name-part> <tp:taxon-name-part taxon-name-part-type="species" reg="chattoni">chattoni</tp:taxon-name-part></tp:taxon-name></italic> Villeneuve-Brachon, 1939, a member of the family <tp:taxon-name><tp:taxon-name-part taxon-name-part-type="family">Licnophoridae</tp:taxon-name-part></tp:taxon-name> Bütschli, 1887 (<xref ref-type="bibr" rid="B14166783">Bütschli 1887</xref>), as stated below.</p></tp:treatment-sec><tp:treatment-sec><!--Section generated to contain objects referenced in tp:taxon-treatment.--><fig id="F13938823" position="float" orientation="portrait"><object-id xmlns:xlink="http://www.w3.org/1999/xlink" content-type="arpha" xlink:type="simple">0888E0A2-A462-580D-8883-3F3892E04AC4</object-id><object-id xmlns:xlink="http://www.w3.org/1999/xlink" content-type="doi" xlink:type="simple">10.3897/BDJ.14.e190347.figure2</object-id><label>Figure 1.</label><caption><p><italic><tp:taxon-name><tp:taxon-name-part taxon-name-part-type="genus" reg="Bispira">Bispira</tp:taxon-name-part> <tp:taxon-name-part taxon-name-part-type="species" reg="melanostigma">melanostigma</tp:taxon-name-part></tp:taxon-name></italic> (Schmarda, 1861) (UANL-8283). <bold>A</bold> Thorax and crown, dorsal view; <bold>B</bold> Same, ventral view; <bold>C</bold> Trunk, latero-dorsal view; <bold>D</bold> Radiolar eyes; <bold>E</bold> Radiolar tips with flanges forming a deep groove with ciliated protists as indicated with arrows. Scale bars: A, 2 mm; B, 1.5 mm; C, 2.5 mm; D, 0.2 mm; E, 0.2 mm.</p></caption><graphic xmlns:xlink="http://www.w3.org/1999/xlink" xlink:href="bdj-14-e190347-g001.jpg" position="float" id="oo_1549990.jpg" orientation="portrait" xlink:type="simple"><uri content-type="original_file" xlink:type="simple">https://binary.pensoft.net/fig/1549990</uri></graphic></fig><fig id="F13938827" position="float" orientation="portrait"><object-id xmlns:xlink="http://www.w3.org/1999/xlink" content-type="arpha" xlink:type="simple">C326F2C6-3D47-5CAF-AD06-7A9EA0E97AAC</object-id><object-id xmlns:xlink="http://www.w3.org/1999/xlink" content-type="doi" xlink:type="simple">10.3897/BDJ.14.e190347.figure3</object-id><label>Figure 2.</label><caption><p>Scanning electron micrographs of <italic><tp:taxon-name><tp:taxon-name-part taxon-name-part-type="genus" reg="Licnophora">Licnophora</tp:taxon-name-part> <tp:taxon-name-part taxon-name-part-type="species" reg="chattoni">chattoni</tp:taxon-name-part></tp:taxon-name></italic> on the radioles of <italic><tp:taxon-name><tp:taxon-name-part taxon-name-part-type="genus" reg="Bispira">Bispira</tp:taxon-name-part> <tp:taxon-name-part taxon-name-part-type="species" reg="melanostigma">melanostigma</tp:taxon-name-part></tp:taxon-name></italic> (ECOSUR). <bold>A–F</bold> Different views of <italic><tp:taxon-name><tp:taxon-name-part taxon-name-part-type="genus" reg="Licnophora">Licnophora</tp:taxon-name-part> <tp:taxon-name-part taxon-name-part-type="species" reg="chattoni">chattoni</tp:taxon-name-part></tp:taxon-name></italic>.</p></caption><graphic xmlns:xlink="http://www.w3.org/1999/xlink" xlink:href="bdj-14-e190347-g002.jpg" position="float" id="oo_1549992.jpg" orientation="portrait" xlink:type="simple"><uri content-type="original_file" xlink:type="simple">https://binary.pensoft.net/fig/1549992</uri></graphic></fig></tp:treatment-sec><ref-list><ref id="B13939134"><element-citation xmlns:xlink="http://www.w3.org/1999/xlink" publication-type="chapter" xlink:type="simple"><person-group person-group-type="author"><name name-style="western"><surname>Uebelacker</surname><given-names>JM</given-names></name></person-group><year>1984</year><chapter-title>Sabellidae Malmgren 1867</chapter-title><person-group person-group-type="editor"><name name-style="western"><surname>Uebelacker</surname><given-names>JM</given-names></name><name name-style="western"><surname>Johnson</surname><given-names>PG</given-names></name></person-group><source>Taxonomic guide to the polychaetes of the Northern Gulf of Mexico, Final Report to the Minerals Management Service, Contract 14––12–00129091.</source><volume>7</volume><publisher-name>Barry A. Vittor and Assoc., Inc.</publisher-name><publisher-loc>Mobile, Alabama</publisher-loc><size units="page">54.1–54.43</size><comment content-type="language">English</comment></element-citation></ref><ref id="B13939068"><element-citation xmlns:xlink="http://www.w3.org/1999/xlink" publication-type="article" xlink:type="simple"><person-group person-group-type="author"><name name-style="western"><surname>Salazar-Vallejo</surname><given-names>S. I</given-names></name><name name-style="western"><surname>Stock</surname><given-names>JH</given-names></name></person-group><year>1987</year><article-title>Apparent parasitism of <italic><tp:taxon-name><tp:taxon-name-part taxon-name-part-type="genus" reg="Sabella">Sabella</tp:taxon-name-part> <tp:taxon-name-part taxon-name-part-type="species" reg="melanostigma">melanostigma</tp:taxon-name-part></tp:taxon-name></italic> (<tp:taxon-name><tp:taxon-name-part taxon-name-part-type="class">Polychaeta</tp:taxon-name-part></tp:taxon-name>) by <italic><tp:taxon-name><tp:taxon-name-part taxon-name-part-type="genus" reg="Ammothella">Ammothella</tp:taxon-name-part> <tp:taxon-name-part taxon-name-part-type="species" reg="spinifera">spinifera</tp:taxon-name-part></tp:taxon-name></italic> (<tp:taxon-name><tp:taxon-name-part taxon-name-part-type="class">Pycnogonida</tp:taxon-name-part></tp:taxon-name>) from the Gulf of California</article-title><source>Revista de Biología Tropical</source><volume>35</volume><issue>2</issue><fpage>269</fpage><lpage>275</lpage></element-citation></ref><ref id="B13938939"><element-citation xmlns:xlink="http://www.w3.org/1999/xlink" publication-type="article" xlink:type="simple"><person-group person-group-type="author"><name name-style="western"><surname>Knight-Jones</surname><given-names>P</given-names></name><name name-style="western"><surname>Perkins</surname><given-names>T. H</given-names></name></person-group><year>1998</year><article-title>A revision of <italic><tp:taxon-name><tp:taxon-name-part taxon-name-part-type="genus" reg="Sabella">Sabella</tp:taxon-name-part></tp:taxon-name></italic>, <italic><tp:taxon-name><tp:taxon-name-part taxon-name-part-type="genus" reg="Bispira">Bispira</tp:taxon-name-part></tp:taxon-name></italic> and <italic><tp:taxon-name><tp:taxon-name-part taxon-name-part-type="genus" reg="Stylomma">Stylomma</tp:taxon-name-part></tp:taxon-name></italic> (<tp:taxon-name><tp:taxon-name-part taxon-name-part-type="class">Polychaeta</tp:taxon-name-part></tp:taxon-name>: <tp:taxon-name><tp:taxon-name-part taxon-name-part-type="family">Sabellidae</tp:taxon-name-part></tp:taxon-name>)</article-title><source>Zoological Journal of the Linnean Society</source><volume>123</volume><issue>4</issue><fpage>385</fpage><lpage>467</lpage><pub-id pub-id-type="doi">10.1111/j.1096-3642.1998.tb01370.x</pub-id></element-citation></ref><ref id="B14164341"><element-citation xmlns:xlink="http://www.w3.org/1999/xlink" publication-type="article" xlink:type="simple"><person-group person-group-type="author"><name name-style="western"><surname>Baird</surname><given-names>W.</given-names></name></person-group><year>1865</year><article-title>On new tubicolous annelids, in the collection of the British Museum. Part 2</article-title><source>Journal of the Linnean Society of London</source><volume>8</volume><fpage>157</fpage><lpage>160</lpage><uri xlink:type="simple">http://biodiversitylibrary.org/page/31601899</uri></element-citation></ref><ref id="B13938857"><element-citation xmlns:xlink="http://www.w3.org/1999/xlink" publication-type="article" xlink:type="simple"><person-group person-group-type="author"><name name-style="western"><surname>Capa</surname><given-names>M.</given-names></name><name name-style="western"><surname>López</surname><given-names>E.</given-names></name></person-group><year>2004</year><article-title><tp:taxon-name><tp:taxon-name-part taxon-name-part-type="family">Sabellidae</tp:taxon-name-part></tp:taxon-name> (<tp:taxon-name><tp:taxon-name-part taxon-name-part-type="phylum">Annelida</tp:taxon-name-part></tp:taxon-name>: <tp:taxon-name><tp:taxon-name-part taxon-name-part-type="class">Polychaeta</tp:taxon-name-part></tp:taxon-name>) living in blocks of dead coral in the Coiba National Park, Panamá</article-title><source>Journal of the Marine Biological Association of the United Kingdom</source><volume>84</volume><issue>1</issue><fpage>63</fpage><lpage>72</lpage><pub-id pub-id-type="doi">10.1017/s0025315404008926h</pub-id></element-citation></ref><ref id="B13939116"><element-citation xmlns:xlink="http://www.w3.org/1999/xlink" publication-type="article" xlink:type="simple"><person-group person-group-type="author"><name name-style="western"><surname>Tovar-Hernández</surname><given-names>M. A.</given-names></name><name name-style="western"><surname>Salazar-Vallejo</surname><given-names>S. I.</given-names></name></person-group><year>2006</year><article-title>Sabellids (<tp:taxon-name><tp:taxon-name-part taxon-name-part-type="class">Polychaeta</tp:taxon-name-part></tp:taxon-name>: <tp:taxon-name><tp:taxon-name-part taxon-name-part-type="family">Sabellidae</tp:taxon-name-part></tp:taxon-name>) from the Grand Caribbean</article-title><source>Zoological Studies</source><volume>45</volume><issue>1</issue><fpage>24</fpage><lpage>66</lpage></element-citation></ref><ref id="B13938930"><element-citation xmlns:xlink="http://www.w3.org/1999/xlink" publication-type="article" xlink:type="simple"><person-group person-group-type="author"><name name-style="western"><surname>Giangrande</surname><given-names>A</given-names></name><name name-style="western"><surname>Licciano</surname><given-names>M</given-names></name><name name-style="western"><surname>Gambi</surname><given-names>M C</given-names></name></person-group><year>2007</year><article-title>A collection of <tp:taxon-name><tp:taxon-name-part taxon-name-part-type="family">Sabellidae</tp:taxon-name-part></tp:taxon-name> (<tp:taxon-name><tp:taxon-name-part taxon-name-part-type="class">Polychaeta</tp:taxon-name-part></tp:taxon-name>) from Carrie Bow Cay (Belize, western Caribbean Sea) with the description of two new species</article-title><source>Zootaxa</source><volume>1650</volume><issue>1</issue><fpage>41</fpage><lpage>53</lpage><pub-id pub-id-type="doi">10.11646/zootaxa.1650.1.3</pub-id></element-citation></ref><ref id="B13938894"><element-citation xmlns:xlink="http://www.w3.org/1999/xlink" publication-type="article" xlink:type="simple"><person-group person-group-type="author"><name name-style="western"><surname>Dean</surname><given-names>Harlan K.</given-names></name><name name-style="western"><surname>Sibaja-Cordero</surname><given-names>Jeffrey A.</given-names></name><name name-style="western"><surname>Cortés</surname><given-names>Jorge</given-names></name></person-group><year>2012</year><article-title>Polychaetes (<tp:taxon-name><tp:taxon-name-part taxon-name-part-type="phylum">Annelida</tp:taxon-name-part></tp:taxon-name>: <tp:taxon-name><tp:taxon-name-part taxon-name-part-type="class">Polychaeta</tp:taxon-name-part></tp:taxon-name>) of Cocos Island National Park, Pacific Costa Rica</article-title><source>Pacific Science</source><volume>66</volume><issue>3</issue><fpage>347</fpage><lpage>386</lpage><pub-id pub-id-type="doi">10.2984/66.3.8</pub-id></element-citation></ref><ref id="B13938885"><element-citation xmlns:xlink="http://www.w3.org/1999/xlink" publication-type="article" xlink:type="simple"><person-group person-group-type="author"><name name-style="western"><surname>Dean</surname><given-names>Harlan K</given-names></name></person-group><year>2016</year><article-title>Some intertidal and shallow water polychaetes of the Caribbean coast of Costa Rica</article-title><source>Revista de Biología Tropical</source><volume>65</volume><issue>1</issue><fpage>127</fpage><lpage>152</lpage><pub-id pub-id-type="doi">10.15517/rbt.v65i1.14949</pub-id></element-citation></ref><ref id="B14166783"><element-citation xmlns:xlink="http://www.w3.org/1999/xlink" publication-type="chapter" xlink:type="simple"><person-group person-group-type="author"><name name-style="western"><surname>Bütschli</surname><given-names>O.</given-names></name></person-group><year>1887</year><chapter-title>Erster Band. Protozoa. III. Abtheilung: Infusoria und System der Radiolaria.</chapter-title><person-group person-group-type="editor"><name name-style="western"><surname>Bronn</surname><given-names>H. G.</given-names></name></person-group><source>Klassen und Ordnungen des Thier-Reichs.</source><volume>I</volume><publisher-name>Winter’sche Verlagshandlung</publisher-name><publisher-loc>Leipzig, Heidelberg</publisher-loc><size units="page">1089–1280</size><uri xlink:type="simple">https://www.biodiversitylibrary.org/item/47711#page/7/mode/1up</uri></element-citation></ref></ref-list></tp:taxon-treatment>
