# Supplementary material for: First record of Licnophora chattoni (Ciliophora, Spirotrichea) on the sabellid worm Bispira melanostigma from marina fouling communities
Source: Biodivers Data J. 2026 May 11;14:e190347. doi: 10.3897/BDJ.14.e190347 (PMC13184630; doi:10.3897/BDJ.14.e190347)
Supplement: XML Treatment for Licnophora chattoni [file BDJ.14.e190347-treatment2.xml]

<!DOCTYPE tp:taxon-treatment
  PUBLIC "-//TaxonX//DTD Taxonomic Treatment Publishing DTD v0 20100105//EN" "tax-treatment-NSO.dtd">
<tp:taxon-treatment xmlns:tp="http://www.plazi.org/taxpub"><tp:treatment-meta><mixed-citation publication-type="journal"><person-group><name><surname>de León-González</surname><given-names>Jesús Angel</given-names></name><name><surname>Mayén-Estrada</surname><given-names>Rosaura</given-names></name><name><surname>Carrera-Parra</surname><given-names>Luis Fernando</given-names></name><name><surname>García Garza</surname><given-names>María Elena</given-names></name><name><surname>Tovar-Hernández</surname><given-names>María Ana</given-names></name></person-group><article-title>First record of <italic><tp:taxon-name><tp:taxon-name-part taxon-name-part-type="genus" reg="Licnophora">Licnophora</tp:taxon-name-part> <tp:taxon-name-part taxon-name-part-type="species" reg="chattoni">chattoni</tp:taxon-name-part></tp:taxon-name></italic> (<tp:taxon-name><tp:taxon-name-part taxon-name-part-type="phylum">Ciliophora</tp:taxon-name-part></tp:taxon-name>, <tp:taxon-name><tp:taxon-name-part taxon-name-part-type="class">Spirotrichea</tp:taxon-name-part></tp:taxon-name>) on the sabellid worm <italic><tp:taxon-name><tp:taxon-name-part taxon-name-part-type="genus" reg="Bispira">Bispira</tp:taxon-name-part> <tp:taxon-name-part taxon-name-part-type="species" reg="melanostigma">melanostigma</tp:taxon-name-part></tp:taxon-name></italic> from marina fouling communities</article-title><source>Biodivers Data J</source><day>11</day><month>05</month><year>2026</year><volume>14</volume><pub-id pub-id-type="doi">10.3897/BDJ.14.e190347</pub-id></mixed-citation></tp:treatment-meta><tp:nomenclature><tp:taxon-name><object-id xmlns:xlink="http://www.w3.org/1999/xlink" content-type="arpha" xlink:type="simple">707F6610-5A59-5390-903D-366864F8FD90</object-id><tp:taxon-name-part taxon-name-part-type="genus">Licnophora</tp:taxon-name-part> <tp:taxon-name-part taxon-name-part-type="species">chattoni</tp:taxon-name-part></tp:taxon-name><tp:taxon-authority>Villeneuve-Brachon, 1939</tp:taxon-authority><tp:nomenclature-citation-list><tp:nomenclature-citation><tp:taxon-name><tp:taxon-name-part taxon-name-part-type="genus" reg="Licnophora">Licnophora</tp:taxon-name-part> <tp:taxon-name-part taxon-name-part-type="species" reg="chattoni">chattoni</tp:taxon-name-part></tp:taxon-name><comment> Villeneuve-Brachon, 1939: 1362–1364, figs. 1–7, re-described by <xref ref-type="bibr" rid="B13938875">da Silva-Neto et al. (2012)</xref>.</comment></tp:nomenclature-citation></tp:nomenclature-citation-list></tp:nomenclature><tp:treatment-sec sec-type="materials"><title>Materials</title><list list-type="alpha-lower" list-content="occurrences"><list-item><p><bold>Type status:</bold> <named-content xmlns:xlink="http://www.w3.org/1999/xlink" content-type="dwc:typeStatus" xlink:type="simple">Other material</named-content>. <bold>Occurrence:</bold> catalogNumber: <named-content xmlns:xlink="http://www.w3.org/1999/xlink" content-type="dwc:catalogNumber" xlink:type="simple">UANL-8283</named-content>; recordedBy: <named-content xmlns:xlink="http://www.w3.org/1999/xlink" content-type="dwc:recordedBy" xlink:type="simple">Anabel León Hernández and José Ángel García Trasviña</named-content>; individualID: <named-content xmlns:xlink="http://www.w3.org/1999/xlink" content-type="dwc:individualID" xlink:type="simple">18</named-content>; occurrenceID: <named-content xmlns:xlink="http://www.w3.org/1999/xlink" content-type="dwc:occurrenceID" xlink:type="simple">0B0FBEAB-49B3-5792-85AB-DE36387D8153</named-content>; <bold>Location:</bold> higherGeographyID: <named-content xmlns:xlink="http://www.w3.org/1999/xlink" content-type="dwc:higherGeographyID" xlink:type="simple">North America, Gulf of Mexico</named-content>; higherGeography: <named-content xmlns:xlink="http://www.w3.org/1999/xlink" content-type="dwc:higherGeography" xlink:type="simple">Gulf of Mexico, Campeche</named-content>; continent: <named-content xmlns:xlink="http://www.w3.org/1999/xlink" content-type="dwc:continent" xlink:type="simple">America</named-content>; waterBody: <named-content xmlns:xlink="http://www.w3.org/1999/xlink" content-type="dwc:waterBody" xlink:type="simple">Gulf of Mexico</named-content>; country: <named-content xmlns:xlink="http://www.w3.org/1999/xlink" content-type="dwc:country" xlink:type="simple">Mexico</named-content>; countryCode: <named-content xmlns:xlink="http://www.w3.org/1999/xlink" content-type="dwc:countryCode" xlink:type="simple">MX</named-content>; stateProvince: <named-content xmlns:xlink="http://www.w3.org/1999/xlink" content-type="dwc:stateProvince" xlink:type="simple">Campeche</named-content>; locality: <named-content xmlns:xlink="http://www.w3.org/1999/xlink" content-type="dwc:locality" xlink:type="simple">Marina Terminal San Francisco de Campeche</named-content>; verbatimDepth: <named-content xmlns:xlink="http://www.w3.org/1999/xlink" content-type="dwc:verbatimDepth" xlink:type="simple">0.57 m</named-content>; decimalLatitude: <named-content xmlns:xlink="http://www.w3.org/1999/xlink" content-type="dwc:decimalLatitude" xlink:type="simple">19.863083</named-content>; decimalLongitude: <named-content xmlns:xlink="http://www.w3.org/1999/xlink" content-type="dwc:decimalLongitude" xlink:type="simple">-90.530936</named-content>; <bold>Event:</bold> eventDate: <named-content xmlns:xlink="http://www.w3.org/1999/xlink" content-type="dwc:eventDate" xlink:type="simple">13-03-2021</named-content>; year: <named-content xmlns:xlink="http://www.w3.org/1999/xlink" content-type="dwc:year" xlink:type="simple">2021</named-content>; month: <named-content xmlns:xlink="http://www.w3.org/1999/xlink" content-type="dwc:month" xlink:type="simple">3</named-content>; day: <named-content xmlns:xlink="http://www.w3.org/1999/xlink" content-type="dwc:day" xlink:type="simple">13</named-content>; habitat: <named-content xmlns:xlink="http://www.w3.org/1999/xlink" content-type="dwc:habitat" xlink:type="simple">Wood piling</named-content>; fieldNumber: <named-content xmlns:xlink="http://www.w3.org/1999/xlink" content-type="dwc:fieldNumber" xlink:type="simple">CAM-PS-A2-S-20210313-1</named-content>; <bold>Record Level:</bold> institutionID: <named-content xmlns:xlink="http://www.w3.org/1999/xlink" content-type="dwc:institutionID" xlink:type="simple">UANL</named-content>; collectionID: <named-content xmlns:xlink="http://www.w3.org/1999/xlink" content-type="dwc:collectionID" xlink:type="simple">NL-INV-0002-05-09</named-content></p></list-item></list></tp:treatment-sec><tp:treatment-sec sec-type="Description"><title>Description</title><p>Cells consisting of three regions: body (b), neck (n) and aboral adhesive disc (ad) (Fig. <xref ref-type="fig" rid="F13938825">3</xref>A). Length of the cell (including the three regions) is between 40–58 µm and width of the body is 15–30 µm and, for the aboral adhesive disc, the diameter is between 10 and 41 µm, which is attached to the radioles through basal region (Fig. <xref ref-type="fig" rid="F13938825">3</xref>B, br). The peristome is very large and presents 55–125 membranelles forming the adoral zone of membranelles of oral polykinetids (Fig. <xref ref-type="fig" rid="F13938825">3</xref>A–B, azm), encircling oral region. Somatic cilia absent, except for posterior ciliary rings, encircling the attachment disc. Macronucleus irregularly moniliform with 8–13 segments arranged in a horseshoe-shape (Fig. <xref ref-type="fig" rid="F13938825">3</xref>C, m); micronucleus was not observed.</p></tp:treatment-sec><tp:treatment-sec><!--Section generated to contain objects referenced in tp:taxon-treatment.--><fig id="F13938825" position="float" orientation="portrait"><object-id xmlns:xlink="http://www.w3.org/1999/xlink" content-type="arpha" xlink:type="simple">BC261DF7-36D9-5D25-9613-DC98827E2424</object-id><object-id xmlns:xlink="http://www.w3.org/1999/xlink" content-type="doi" xlink:type="simple">10.3897/BDJ.14.e190347.figure1</object-id><label>Figure 3.</label><caption><p><italic><tp:taxon-name><tp:taxon-name-part taxon-name-part-type="genus" reg="Licnophora">Licnophora</tp:taxon-name-part> <tp:taxon-name-part taxon-name-part-type="species" reg="chattoni">chattoni</tp:taxon-name-part></tp:taxon-name></italic> Villeneuve-Brachon, 1939 (UANL-8283). <bold>A</bold> Cell regions: body (b), neck (n), adhesive disc (ad), adoral zone of membranelles (azm); <bold>B</bold> Oral region (or) with adoral zone of membranelles (azm), the neck (n) and basal region (br); <bold>C</bold> Segment of moniliform macronucleus (m) is shown. A - Ciliate stained with haematoxylin; B - individual fixed with ethanol 70%; C - cell stained by the trichrome technique. Scale bars 10 µm.</p></caption><graphic xmlns:xlink="http://www.w3.org/1999/xlink" xlink:href="bdj-14-e190347-g003.jpg" position="float" id="oo_1598017.jpg" orientation="portrait" xlink:type="simple"><uri content-type="original_file" xlink:type="simple">https://binary.pensoft.net/fig/1598017</uri></graphic></fig></tp:treatment-sec><ref-list><ref id="B13938875"><element-citation xmlns:xlink="http://www.w3.org/1999/xlink" publication-type="article" xlink:type="simple"><person-group person-group-type="author"><name name-style="western"><surname>da Silva-Neto</surname><given-names>Inácio Domingos</given-names></name><name name-style="western"><surname>da Silva Paiva</surname><given-names>Thiago</given-names></name><name name-style="western"><surname>Pedroso Dias</surname><given-names>Roberto Júnio</given-names></name><name name-style="western"><surname>Alexandre Campos</surname><given-names>Carlos José</given-names></name><name name-style="western"><surname>Migotto</surname><given-names>Alvaro Esteves</given-names></name></person-group><year>2012</year><article-title>Redescription of <italic><tp:taxon-name><tp:taxon-name-part taxon-name-part-type="genus" reg="Licnophora">Licnophora</tp:taxon-name-part> <tp:taxon-name-part taxon-name-part-type="species" reg="chattoni">chattoni</tp:taxon-name-part></tp:taxon-name></italic> Villeneuve-Brachon, 1939 (<tp:taxon-name><tp:taxon-name-part taxon-name-part-type="phylum">Ciliophora</tp:taxon-name-part></tp:taxon-name>, <tp:taxon-name><tp:taxon-name-part taxon-name-part-type="class">Spirotrichea</tp:taxon-name-part></tp:taxon-name>), associated with <italic><tp:taxon-name><tp:taxon-name-part taxon-name-part-type="genus" reg="Zyzzyzus">Zyzzyzus</tp:taxon-name-part> <tp:taxon-name-part taxon-name-part-type="species" reg="warreni">warreni</tp:taxon-name-part></tp:taxon-name></italic> Calder, 1988 (<tp:taxon-name><tp:taxon-name-part taxon-name-part-type="phylum">Cnidaria</tp:taxon-name-part></tp:taxon-name>, <tp:taxon-name><tp:taxon-name-part taxon-name-part-type="class">Hydrozoa</tp:taxon-name-part></tp:taxon-name>)</article-title><source>European Journal of Protistology</source><volume>48</volume><issue>1</issue><fpage>48</fpage><lpage>62</lpage><pub-id pub-id-type="doi">10.1016/j.ejop.2011.07.004</pub-id></element-citation></ref></ref-list></tp:taxon-treatment>
